# Supplementary material for: Mechanical Properties of Carbon Fiber and Polyimide Fiber Hybrid Reinforced Polyimide Resin Matrix Composites at Room and High Temperatures
Source: Polymers (Basel). 2026 May 27;18(11):1322. doi: 10.3390/polym18111322 (PMC13259207; doi:10.3390/polym18111322)
Supplement: Supplementary file 1 [file polymers-18-01322-s001.zip]

Archive with 1 entries (1 files):
- polymers-4296776-supplementary.pdf
